# Supplementary material for: Adult and Elderly Risk Factors of Mortality in 23,614 Emergently Admitted Patients with Rectal or Rectosigmoid Junction Malignancy
Source: Int J Environ Res Public Health. 2022 Jul 27;19(15):9203. doi: 10.3390/ijerph19159203 (PMC9368534; doi:10.3390/ijerph19159203)
Supplement: Supplementary file 1 [file ijerph-19-09203-s001.zip]

Archive with 1 entries (1 files):
- ijerph-1819663-supplementary.pdf
